# Supplementary material for: P4-ATPases control phosphoinositide membrane asymmetry and neomycin resistance
Source: Nat Cell Biol. 2025 Jul 11;27(7):1114–24. doi: 10.1038/s41556-025-01692-z (PMC12270916; doi:10.1038/s41556-025-01692-z)
Supplement: Supplementary file 4 — Statistical source data. [file 41556_2025_1692_MOESM4_ESM.xlsx]

## Sheet: Fig1D
			Neomycin (µg/ml)		WT Neo1			neo1-1			Q193A			Q209G			S221L			R247L			S452Q			P456A
					n1	n2	n3	n1	n2	n3	n1	n2	n3	n1	n2	n3	n1	n2	n3	n1	n2	n3	n1	n2	n3	n1	n2	n3
			0		100	100	100	100	100	100	100	100	100	100	100	100	100	100	100	100	100	100	100	100	100	100	100	94.389
			50		101.989	103.555	106.653	25.9622	34.672	39.9132	94.3888	101.905	103.4	94.7474	97.7474	103.9	79.9859	59.9859	54.5558	78.7836	79.4715	106.96	98.4236	88.6061	52.9859	94.437	99.935	57.399
			100		105.824	98.4849	107.594	11.9664	22.7577	14.4451	98.3968	98.2222	99.48	93.744	94.744	103.4	54.4554	34.4554	33.9594	41.5842	23.916	87.027	61.2269	80.303	32.4554	57.6407	55.5787	45.49
			200		98.0824	97.1472	110.148	18.4045	16.7336	14.7551	89.646	96.7619	97.489	93.7201	93.7201	96.389	39.2503	39.2503	25.0381	23.4088	18.5637	48.3784	57.9849	43.8788	32.2503	41.0858	63.459	36.49
			300		108.097	104.407	104.167	19.8041	17.403	16.243	90.314	97.7143	98.49	91.4437	90.4437	99.479	41.9378	21.9378	27.0051	23.7624	20.3929	41.7568	57.1624	37.5758	22.9378	39.2761	34.5514	33.49
			400		97.7983	101.612	103.763	22.4633	18.8086	17.359	90.9152	95.8095	99.405	93.9044	95.9044	95.489	38.826	28.826	27.7031	25.8133	20.5962	31.7568	50.8567	34.6667	22.826	39.8123	32.2107	28.4
			500		98.7926	96.8373	100.538	22.6732	19.4779	17.049	95.0568	95.6825	96.38	90.4778	100.478	97.39	36.3508	26.3508	24.9112	26.4498	20.664	31.8243	40.5072	31.697	18.3508	37.4665	40.4421	19.39
			1000		97.3011	97.34	98.1855	19.6641	18.5248	18.1351	87.4416	93.3968	96.49	88.6485	90.6485	93.4	23.2178	22.48	22.4	21.0042	20.2954	22.5	20.3105	19.2121	20.48	19.5416	20.5527
			Tukey's multiple comparisons test	Mean Diff.	95.00% CI of diff.	Below threshold?	Summary	Adjusted P Value
			WT Neo1 vs. neo1-1	78.83	72.42 to 85.25	Yes	****	<0.0001
			WT Neo1 vs. Q193A	5.166	-17.26 to 27.60	No	ns	0.5716
			WT Neo1 vs. Q209G	6.71	-3.575 to 16.99	No	ns	0.1123
			WT Neo1 vs. S221L	74.91	70.38 to 79.44	Yes	****	<0.0001
			WT Neo1 vs. R247L	76.34	72.72 to 79.96	Yes	****	<0.0001
			WT Neo1 vs. S452Q	77.61	74.55 to 80.67	Yes	****	<0.0001
			WT Neo1 vs. P456A	77.78	72.44 to 83.12	Yes	****	<0.0001

## Sheet: Fig1F
			Neomycin (µg/ml)		Wild Type			neo1-1			drs2Δ			dnf1,2Δ			dnf3Δ			dop1-1			mon2Δ
					n1	n2	n3	n1	n2	n3	n1	n2	n3	n1	n2	n3	n1	n2	n3	n1	n2	n3	n1	n2	n3
			0		100	100	100	100	100	100	100	100	100	100	100	100	100	100	100	100	100	100	100	100	100
			50		97.3994	103.134	102.389	58.3333	45.589	48.59	99.258	98.45	98.993	95.3145	98.49	99.39	97.8801	96.12	97.444	45.0262	50.018	51.258	46.692	44.7972	34.672
			100		102.353	109.548	101.39	18.1187	21.39	20.49	97.8565	96.489	95.489	80.0385	93.49	95.503	96.1236	95.378	96.389	41.3613	39.102	42.8366	20.076	22.7577	28.1539
			200		95.4985	100.656	99.489	16.5404	18.4	18.498	80.2968	95.3989	94.589	82.439	93.59	96.414	93.1557	96.682	94.672	31.1518	30.889	39.326	21.9011	26.7336	24.4506
			300		96.0124	102.988	103.489	20.7071	17.389	17.55	89.6125	90.3798	92.49	86.4698	91.49	93.222	93.7614	94.01	93.12	32.5262	28.024	32.2575	24.7148	27.403	25.5065
			400		94.5263	101.093	97.498	21.0859	20.389	17.48	86.1748	92.389	91.49	82.2978	90.589	92.359	92.4894	94.222	90.333	35.6021	31.3	29.0934	25.4753	18.8086	23.5824
			500		95.5975	102.405	99.489	19.8864	17.389	16.489	84.798	88.4789	89.59	86.5212	88.489	81.3	92.55	91.32	91.389	33.4424	32.26	28.4213	27.5285	19.4779	21.3953
			1000		94.8824	96.344	94.499	18.2879	17.489	18.4946	83.9159	80.49	82.4989	83.8126	68.59	72.346	86.7959	90.892	88.275	20.2513	20.01	20.3499	20.1521	21.5248	20.3857
			Tukey's multiple comparisons test	Mean Diff.	95.00% CI of diff.	Below threshold?	Summary	Adjusted P Value
			Wild Type vs. neo1-1	77.15	69.51 to 84.79	Yes	****	<0.0001
			Wild Type vs. drs2Δ	12.94	-0.1358 to 26.02	No	ns	0.051
			Wild Type vs. dnf1,2Δ	20.33	-22.78 to 63.43	No	ns	0.2002
			Wild Type vs. dnf3Δ	6.587	-0.2875 to 13.46	No	ns	0.0543
			Wild Type vs. dop1-1	75.04	69.21 to 80.87	Yes	****	<0.0001
			Wild Type vs. mon2Δ	74.55	72.60 to 76.51	Yes	****	<0.0001
