# Supplementary material for: P4-ATPases control phosphoinositide membrane asymmetry and neomycin resistance
Source: Nat Cell Biol. 2025 Jul 11;27(7):1114–24. doi: 10.1038/s41556-025-01692-z (PMC12270916; doi:10.1038/s41556-025-01692-z)
Supplement: Supplementary file 5 — Statistical source data. [file 41556_2025_1692_MOESM5_ESM.xlsx]

## Sheet: Fig 2c
						GFP-Binding(Avg.intensity)
						Arbitrary unit
				GFP-SidCP4C
			WT Neo1	88	86	78	98	75	65	68	101	98	78	89	102	91	101	104	91	81	67	88	78
			neo1-1(38°C)	280	328	296	260	288	370	301	240	275	260	288	295	235	391	401	366	291	304	288	356
			Q193A	78	97	100	78	96	88	89	86	78	98	75	65	104	91	81	67	88	78	56	78
			Q209G	85	65	85	91	79	101	56	98	78	89	102	91	101	104	91	99	67	69	101	104
			S221L	380	319	240	280	275	280	390	426	369	408	329	488	344	396	388	341	288	271	288	280
			R247L	390	426	369	500	329	436	371	371	296	386	288	267	367	356	402	399	356	372	351	222
			S452Q	240	275	260	288	295	235	235	391	401	366	291	304	288	356	371	371	296	386	371	388
			P456A	328	296	260	288	370	301	240	275	260	288	344	396	388	341	288	271	290	404	365	386
				Dunnett's multiple comparisons test	Mean Diff.	95.00% CI of diff.	Below threshold?	Summary	Adjusted P Value
				GFP-SidCP4C
				WT Neo1 vs. neo1-1(38°C)	-219.3	-247.2 to -191.4	Yes	****	<0.0001
				WT Neo1 vs. Q193A	2.8	-25.13 to 30.73	No	ns	>0.9999
				WT Neo1 vs. Q209G	-1.45	-29.38 to 26.48	No	ns	>0.9999
				WT Neo1 vs. S221L	-252.7	-280.6 to -224.7	Yes	****	<0.0001
				WT Neo1 vs. R247L	-276.4	-304.3 to -248.4	Yes	****	<0.0001
				WT Neo1 vs. S452Q	-234.1	-262.0 to -206.1	Yes	****	<0.0001
				WT Neo1 vs. P456A	-232.6	-260.5 to -204.7	Yes	****	<0.0001
				GFP-PLC-PH
				WT Neo1 vs. neo1-1(38°C)	0.6	-27.33 to 28.53	No	ns	>0.9999
				WT Neo1 vs. Q193A	5.65	-22.28 to 33.58	No	ns	0.9942
				WT Neo1 vs. Q209G	5.1	-22.83 to 33.03	No	ns	0.9969
				WT Neo1 vs. S221L	1.55	-26.38 to 29.48	No	ns	>0.9999
				WT Neo1 vs. R247L	3.1	-24.83 to 31.03	No	ns	0.9999
				WT Neo1 vs. S452Q	0.9	-27.03 to 28.83	No	ns	>0.9999
				WT Neo1 vs. P456A	2.3	-25.63 to 30.23	No	ns	>0.9999

## Sheet: Fig2d
		GFP-SidCP4C																				GFP-SidCP4C(R652Q)																				GFP-PLC-PH
	neo1-1(38°C)	480	328	596	360	388	370	301	340	475	460	488	395	435	391	401	466	491	504	388	456	81	93	101	110	123	138	169	127	78	95	99	101	119	131	139	101	118	121	111	121	88	78	98	101	105	91	68	88
		Dunnett's multiple comparisons test	Mean Diff.	95.00% CI of diff.	Below threshold?	Summary	Adjusted P Value	A-?
		GFP-SidCP4C vs. GFP-SidCP4C(R652Q)	191.9	169.6 to 214.1	Yes	****	<0.0001	B
		GFP-SidCP4C vs. GFP-PLC-PH	219.1	196.8 to 241.3	Yes	****	<0.0001	C
[truncated: 12 more columns]

## Sheet: Fig2e
		Neomycin(μg/ml)		WT Neo1			NEO1stt4-4			neo1S221L			neo1S221Lstt4-4			neo1S452Q			neo1S452Qstt4-4
				n1	n2	n3	n1	n2	n3	n1	n2	n3	n1	n2	n3	n1	n2	n3	n1	n2	n3
		0		100	100	100	100	100	100	100	100	100	100	100	100	100	100	100	100	100	100
		50		97.3994	104.854	105.737	106.706	103.026	101.442	79.9859	79.9132	77.0859	85.4386	86.3404	86.8142	81.4236	80.3994	77.6863	81.8221	82.0031	83.849
		100		102.353	109.442	107.272	97.708	101.996	102.747	54.4554	54.4451	51.3836	76.0526	62.2979	79.1472	68.2269	70.0639	66.4706	85.0109	84.9649	85.2554
		200		93.4985	105.386	103.135	95.2462	98.777	96.415	39.2503	34.7551	34.259	76.1403	58.2128	60.7723	57.9849	60.2396	44.549	66.6377	68.1839	55.6403
		300		92.0124	98.6702	103.135	95.1613	96.909	93.462	41.9378	36.243	36.1893	66.7544	58.4681	53.0089	41.1624	41.476	42.098	64.4685	59.127	57.3131
		400		90.5263	101.463	102.735	90.3226	96.265	105.632	38.826	37.359	33.1893	60.2632	58.8936	58.5036	40.8567	39.4888	33.2941	58.2646	56.5004	57.6166
		500		89.5975	98.0053	98.3322	97.4533	96.458	108.379	26.3508	27.049	27.2478	57.8947	57.1915	56.251	30.5072	23.0831	29.7647	49.6963	52.2681	51.5396
		1000		92.4895	95.5495	95.7372	94.5896	103.22	100.549	20.4895	14.1351	14.6326	58.485	57.234	52.8383	22.39	27.0288	26.7451	48.49	56.781	56.2916
		Tukey's multiple comparisons test	Mean Diff.	95.00% CI of diff.	Below threshold?	Summary	Adjusted P Value
		neo1S221L vs. neo1S221Lstt4-4	-39.77	-53.60 to -25.93	Yes	**	0.0069
		neo1S452Q vs. neo1S452Qstt4-4	-28.47	-38.29 to -18.64	Yes	**	0.0068

## Sheet: Fig2f
			Neomycin(μg/ml)	WT Neo1			NEO1pik1-83			neo1S221L			neo1S221Lpik1-83			neo1S452Q			neo1S452Qpik1-83
				n1	n2	n3	n1	n2	n3	n1	n2	n3	n1	n2	n3	n1	n2	n3	n1	n2	n3
			0	100	100	100	100	100	100	100	100	100	100	100	100	100	100	100	100	100	100
			50	101	98.4889	99.4785	103.555	105.263	104.582	59.9859	54.599	55.3859	54.5558	53.3667	51.3349	78.4236	73.8006	73.1761	76.2903	73.599	74.495
			100	102	102.379	101.389	98.4849	106.796	108.898	34.4554	31.0029	32.4995	33.9594	36.0829	34.596	41.2269	40.3427	39.6226	43.8306	42.294	41.2632
			200	98.0824	99.3759	93.5879	97.1472	102.665	104.914	39.2503	25.6609	21.85	25.0381	29.228	27.412	37.9849	48.1308	47.327	40.7258	46.0274	46.7955
			300	108.097	104.598	98.228	104.407	102.665	98.2072	21.9378	18.9655	19.445	27.0051	20.0858	22.506	37.1624	34.3614	32.9874	41.129	35.548	32.6649
			400	97.7983	99.37	101.268	101.612	102.332	101.195	28.826	19.6121	18.3478	27.7031	19.2995	22.4	30.8568	35.9502	34.9686	30.5161	34.9315	32.6649
			500	98.7926	99.1289	99.3702	96.8373	98.4677	98.0744	26.3508	18.8937	19.445	24.9112	25.7255	22.395	30.5072	30.8754	30.3082	30.7312	30.1096	31.3318
			1000	95.38	99.1205	97.3034	97.34	98.4954	97.4389	22.48	15.4454	16.3853	22.4	22.2187	19.229	23.49	23.3956	22.496	23.4	21.8904	22.4677
			Tukey's multiple comparisons test	Mean Diff.	95.00% CI of diff.	Below threshold?	Summary	Adjusted P Value
			neo1S221L vs. neo1S221Lpik1-83	-3.179	-19.65 to 13.29	No	ns	0.6645
			neo1S452Q vs. neo1S452Qpik1-83	0.5412	-3.461 to 4.543	No	ns	0.8447
