# Supplementary material for: P4-ATPases control phosphoinositide membrane asymmetry and neomycin resistance
Source: Nat Cell Biol. 2025 Jul 11;27(7):1114–24. doi: 10.1038/s41556-025-01692-z (PMC12270916; doi:10.1038/s41556-025-01692-z)
Supplement: Supplementary file 6 — Statistical source data, unprocessed western blots. [file 41556_2025_1692_MOESM6_ESM.xlsx]

## Sheet: Fig. 3a
		Neomycin(μg/ml)	Control cells			ATP9A#1			ATP9A#2
		0	100	100	100	100	100	100	100	100	100
		100	105.208	101.624	115.265	108.45	106.34	105.292	99.989	103.754	101.243
		500	104.785	100.798	95.5452	105.641	96.9006	98.4404	96.2722	100.26	99.945
		1000	95.9184	101.664	101.888	101.201	100.292	108.336	102.146	100.253	109.667
		3000	105.841	101.489	109.813	94.6084	94.7427	95.4404	92.5345	95.5254	98.0868
		5000	102.083	99.6793	104.003	71.62	74.8538	76.4031	72.2682	69.2893	70.1394
		Dunnett's multiple comparisons test	Mean Diff.	95.00% CI of diff.	Below threshold?	Summary	Adjusted P Value
		Row 1
		Control cells vs. ATP9A#1	0
		Control cells vs. ATP9A#2	0
		Row 2
		Control cells vs. ATP9A#1	0.6712	-24.63 to 25.97	No	ns	0.9851
		Control cells vs. ATP9A#2	5.703	-19.60 to 31.00	No	ns	0.4972
		Row 3
		Control cells vs. ATP9A#1	0.049	-10.85 to 10.95	No	ns	0.9996
		Control cells vs. ATP9A#2	1.551	-18.83 to 21.93	No	ns	0.8911
		Row 4
		Control cells vs. ATP9A#1	-3.453	-16.65 to 9.745	No	ns	0.4255
		Control cells vs. ATP9A#2	-4.198	-19.59 to 11.19	No	ns	0.4058
		Row 5
		Control cells vs. ATP9A#1	10.78	-1.207 to 22.77	No	ns	0.061
		Control cells vs. ATP9A#2	10.33	-1.759 to 22.42	No	ns	0.0671
		Row 6
		Control cells vs. ATP9A#1	27.63	18.81 to 36.45	Yes	**	0.0054
		Control cells vs. ATP9A#2	31.36	24.50 to 38.21	Yes	**	0.0025

## Sheet: Fig.3b
				GFP-SidCP4C																				GFP-PLC-PH
GFP-Binding(Avg.intensity) Arbitrary unit			NS SiRNA	293.504	626.034	291.281	177.728	292.67	341.666	385.972	349.881	406.762	186.516	435.332	206.42	266.844	279.696	310.646	207.08	249.493	427.082	338.574	291.924	209.859	287.286	276.588	227.557	224.987	251.682	293	305.679	187.611	126.423	160.951	119.788	148.168	145.962	269.119	312.036	354.067	401.933	233.098	208.973
			ATP9A#1	2231.3	4072.71	4747.52	2804.4	3405.55	3710.43	4252.24	4466.01	2088.72	1708.56	4538.4	1205.26	4394.15	3808.59	4518.37	3120.66	2192.34	3739.19	3389.1	3382.97	267.296	209.442	229.468	127.465	39.113	101.395	573.774	428.35	565.611	443.825	228.669	650.715	452.822	202	188	204	468	313	321	212
			ATP9A#2	2185.14	4564.57	2334.43	2656.35	2872.3	4353.08	4529.55	3484.98	3083.07	4246.26	4940.62	3567.26	4215.33	3493.06	4061.57	5401.09	3684.36	3114.14	2713.9	3087.27	371.192	384.583	342.534	370.619	293.504	626.034	291.281	177.728	292.67	341.666	385.972	349.881	406.762	186.516	435.332	206.42	266.844	279.696	310.646	207.08
			Dunnett's multiple comparisons test	Mean Diff.	95.00% CI of diff.	Below threshold?	Summary	Adjusted P Value
			GFP-SidCP4C
			NS SiRNA vs. ATP9A#1	-3071	-3473 to -2668	Yes	****	<0.0001
			NS SiRNA vs. ATP9A#2	-3311	-3713 to -2909	Yes	****	<0.0001
			GFP-PLC-PH
			NS SiRNA vs. ATP9A#1	-74.06	-476.3 to 328.2	No	ns	0.884
			NS SiRNA vs. ATP9A#2	-89.11	-491.4 to 313.2	No	ns	0.8374

## Sheet: Fig.3c
			Neomycin(μg/ml)	Control cells			ATP9A#1			ATP9A#2
			0	100	100	100	100	100	100	100	100	100
			100	102.22	104.225	100.435	107.208	96.1595	105.928	109.884	99.1192	102.403
			500	103.843	99.7452	100.652	106.498	103.358	107.11	101.988	101.192	104.797
			1000	102.912	98.6412	103.261	85.6853	81.3641	85.0633	96.1485	80.8808	82.7923
			3000	87.0167	84.586	90.8696	68.2741	64.9528	69.4515	64.5244	66.943	63.576
			5000	79.4033	78.1741	72.1304	51.8274	47.1144	52.7004	56.2645	52.9275	49.0792
			Dunnett's multiple comparisons test	Mean Diff.	95.00% CI of diff.	Below threshold?	Summary	Adjusted P Value
			Row 1
			Control cells vs. ATP9A#1	0
			Control cells vs. ATP9A#2	0
			Row 2
			Control cells vs. ATP9A#1	-0.8055	-24.85 to 23.24	No	ns	0.9765
			Control cells vs. ATP9A#2	-1.509	-21.52 to 18.50	No	ns	0.8928
			Row 3
			Control cells vs. ATP9A#1	-4.242	-10.43 to 1.945	No	ns	0.1003
			Control cells vs. ATP9A#2	-1.246	-10.64 to 8.152	No	ns	0.7346
			Row 4
			Control cells vs. ATP9A#1	17.57	15.86 to 19.28	Yes	***	0.0005
			Control cells vs. ATP9A#2	15	-7.708 to 37.70	No	ns	0.1072
			Row 5
			Control cells vs. ATP9A#1	19.93	15.67 to 24.19	Yes	**	0.0024
			Control cells vs. ATP9A#2	22.48	7.382 to 37.57	Yes	*	0.0232
			Row 6
			Control cells vs. ATP9A#1	26.02	7.351 to 44.69	Yes	*	0.0264
			Control cells vs. ATP9A#2	23.81	19.92 to 27.70	Yes	**	0.0014

## Sheet: Fig.3d
			GFP-SidCP4C																				GFP-PLC-PH
		NS SiRNA	293.504	626.034	291.281	177.728	292.67	341.666	385.972	349.881	406.762	186.516	435.332	206.42	266.844	279.696	310.646	207.08	249.493	427.082	338.574	291.924	209.859	287.286	276.588	227.557	224.987	251.682	293	305.679	187.611	126.423	160.951	119.788	148.168	145.962	269.119	312.036	354.067	401.933	233.098	208.973
		ATP9A#1	6231.3	7072.71	6747.52	5804.4	3405.55	3710.43	4252.24	4466.01	5088.72	6708.56	5538.4	8205.26	6394.15	5808.59	4518.37	6120.65	7192.35	6739.19	7389.1	8382.97	267.296	209.442	229.468	127.465	39.113	101.395	573.774	428.35	565.611	443.825	228.669	650.715	452.822	202	188	204	468	313	321	212
		ATP9A#2	5185.14	8564.57	4334.43	5656.35	5872.3	4353.08	4529.55	3484.98	5083.07	6246.26	5940.62	7567.26	8215.33	7493.06	4061.57	7401.09	6684.36	6114.14	7113.9	8087.27	371.192	384.583	342.534	370.619	293.504	626.034	291.281	177.728	292.67	341.666	385.972	349.881	406.762	186.516	435.332	206.42	266.844	279.696	310.646	207.08
		Dunnett's multiple comparisons test	Mean Diff.	95.00% CI of diff.	Below threshold?	Summary	Adjusted P Value
		GFP-SidCP4C
		NS SiRNA vs. ATP9A#1	-5671	-6272 to -5070	Yes	****	<0.0001
		NS SiRNA vs. ATP9A#2	-5781	-6382 to -5180	Yes	****	<0.0001
		GFP-PLC-PH
		NS SiRNA vs. ATP9A#1	-74.06	-675.1 to 527.0	No	ns	0.9459
		NS SiRNA vs. ATP9A#2	-89.11	-690.2 to 511.9	No	ns	0.9228
