# Supplementary material for: P4-ATPases control phosphoinositide membrane asymmetry and neomycin resistance
Source: Nat Cell Biol. 2025 Jul 11;27(7):1114–24. doi: 10.1038/s41556-025-01692-z (PMC12270916; doi:10.1038/s41556-025-01692-z)
Supplement: Supplementary file 8 — Statistical source data. [file 41556_2025_1692_MOESM8_ESM.xlsx]

## Sheet: Fig.4a
	No PIPs			0.02 mM PI4P			0.1 mM PE			0.1 mM PE + 0.02 mM PI4P
	n1	n2	n3	n1	n2	n3	n1	n2	n3	n1	n2	n3
	0.188244	0.198756	0.198055	0.367306	0.398143	0.4041	0.534455	0.543916	0.543916	0.551625	0.554779	0.546719
	Dunnett's multiple comparisons test	Mean Diff.	95.00% CI of diff.	Below threshold?	Summary	Adjusted P Value
	No PIPs vs. 0.02 mM PI4P	-0.1948	-0.2203 to -0.1693	Yes	****	<0.0001
	No PIPs vs. 0.1 mM PE	-0.3457	-0.3713 to -0.3202	Yes	****	<0.0001
	No PIPs vs. 0.1 mM PE + 0.02 mM PI4P	-0.356	-0.3815 to -0.3305	Yes	****	<0.0001

## Sheet: Fig.4b
		[PI4P] (mM)	WT Neo1			Neo1 S221L			Neo1 R247L			Neo1 S452Q			Neo1 P456A
			n1	n2	n3	n1	n2	n3	n1	n2	n3	n1	n2	n3	n1	n2	n3
		0	0	0	0	0	0	0	0	0	0	0	0	0	0	0	0
		0.002	0.099435	0.066754	0.073012	0.154715	0.165841	0.168622	0.050065	0.048674	0.050413	0.108822	0.076488	0.106389	0.028857	0.029552	0.027119
		0.005	0.184268	0.174533	0.176271	0.268405	0.257279	0.245111	0.085528	0.076836	0.065711	0.187397	0.179748	0.169318	0.071969	0.070578	0.06432
		0.01	0.246502	0.228075	0.240243	0.249631	0.250326	0.244763	0.133507	0.117514	0.13003	0.33203	0.299	0.325771	0.11369	0.109518	0.096306
		0.02	0.303173	0.282312	0.284746	0.406084	0.388353	0.405737	0.17801	0.174185	0.16445	0.441199	0.428683	0.432508	0.154368	0.153325	0.171404
		0.05	0.356367	0.348718	0.341417	0.424163	0.411299	0.403303	0.252064	0.245806	0.235028	0.383833	0.365059	0.374098	0.167927	0.172447	0.157497

## Sheet: Fig.4e
	Neomycin (µg/ml)	WT Neo1			Neo1S221L			Neo1H472A			Neo1H472I			Neo1E475A			Neo1 EH-AA			Neo1 EH-GG			Neo1H476A
		n1	n2	n3	n1	n2	n3	n1	n2	n3	n1	n2	n3	n1	n2	n3	n1	n2	n3	n1	n2	n3	n1	n2	n3
	0	100	100	100	100	100	100	100	100	100	100	100	100	100	100	100	10	100	1000	100	100	100	100	100	100
	100	104.439	108.608	109.339	74.8192	79.9865	78.1633	103.911	106.024	101.421	100.254	99.2198	95.6468	100.776	103.462	107.523	69.0519	71.1449	71.2987	69.158	70.1992	71.7426	105.838	105.028	99.2613
	200	103.968	101.009	104.09	21.8277	29.8174	30	94.133	101.071	102.097	96.1294	96.0338	94.2786	91.8552	100.466	109.652	24.6988	24.8193	28.4337	27.6684	30.2065	33.2306	100.618	106.634	101.276
	300	98.0498	102.488	107.089	16.7653	22.5828	24.6258	99.3481	103.547	99.594	94.2259	102.081	94.7761	97.9961	103.196	107.523	26.1364	24.6875	30.7102	27.215	28.2145	29.008	103.984	107.612	97.7166
	400	100.807	98.3188	107.635	20.3156	22.2448	22.9932	97.0665	104.284	98.8498	97.0178	102.471	91.9154	95.9276	104.527	107.594	23.1691	21.6132	20.8023	24.8187	27.1552	28.1501	100.962	105.517	96.8435
	500	101.816	99.462	102.249	20.7101	22.38	26.1225	97.588	103.079	102.3	94.5431	97.2042	95.709	96.7679	101.198	106.955	19.1689	20.5397	22.2848	22.6813	28.4211	29.6247	101.03	103.492	96.4406
	1000	96.9065	97.9153	100.477	19.6581	20.1487	21.4286	94.6545	98.5944	96.6847	95.1777	96.0338	91.4801	94.6348	99.3342	99.7161	19.542	19.2771	20.5682	15.7124	19.6389	19.5174	95.8104	91.8296	92.6125
		Tukey's multiple comparisons test	Mean Diff.	95.00% CI of diff.	Below threshold?	Summary	Adjusted P Value
		WT Neo1 vs. Neo1S221L	78.02	73.09 to 82.95	Yes	****	<0.0001
		WT Neo1 vs. Neo1H472A	1.788	-10.29 to 13.87	No	ns	0.8282
		WT Neo1 vs. Neo1H472I	4.202	-17.89 to 26.29	No	ns	0.6916
		WT Neo1 vs. Neo1E475A	0.538	-9.331 to 10.41	No	ns	0.9977
		WT Neo1 vs. Neo1 EH-AA	78.64	71.87 to 85.40	Yes	****	<0.0001
		WT Neo1 vs. Neo1 EH-GG	80.14	71.52 to 88.77	Yes	****	<0.0001
		WT Neo1 vs. Neo1H476A	5.015	-13.65 to 23.68	No	ns	0.4748
