# Supplementary material for: P4-ATPases control phosphoinositide membrane asymmetry and neomycin resistance
Source: Nat Cell Biol. 2025 Jul 11;27(7):1114–24. doi: 10.1038/s41556-025-01692-z (PMC12270916; doi:10.1038/s41556-025-01692-z)
Supplement: Supplementary file 9 — Statistical source data. [file 41556_2025_1692_MOESM9_ESM.xlsx]

## Sheet: Fig.5c
		Neomycin(μg/ml)	WT Neo1			neo1-1			sac1Δ			sac1Δ/2μ			sac1Δ/2μNEO1
			n1	n2	n3	n1	n2	n3	n1	n2	n3	n1	n2	n3	n1	n2	n3
		0	100	100	100	100	100	100	100	100	100	100	100	100	100	100	100
		50	101.989	114.275	112.826	25.9622	28.3765	26.9672	20.0651	23.5354	20.2085	21.734	16.3218	22.973	90.1106	91.473	89.5039
		100	105.824	106.361	105.58	11.9664	21.1273	14.3621	10.0326	19.8653	21.8756	14.3459	15.1006	21.7568	73.8395	77.6351	72.5334
		200	98.0824	107.175	106.522	18.4045	18.3201	18.8694	17.329	18.5185	20.0259	14.13	17.7241	13.1757	77.115	70.2703	72.2519
		300	108.097	101.183	102.029	19.8041	20.74	22.0015	20.5212	17.5758	17.6075	15.6605	17.4138	17.4324	73.9327	70.4865	73.0999
		400	97.7983	101.997	103.478	22.4633	19.8454	22.6127	21.4984	14.2761	20.5032	17.5759	20.1437	19.1486	69.6312	64.527	58.9444
		500	98.7926	100.592	101.232	22.6732	23.596	22.6891	22.0847	13.1313	17.34	15.396	18.8506	20.4459	57.4404	57.7027	57.4666
		1000	97.3011	89.7189	97.2464	19.6641	15.884	14.2857	18.9577	11.3805	16.4055	13.3349	13.7534	20.4952	45.3362	41.0811	45.1443
		Tukey's multiple comparisons test	Mean Diff.	95.00% CI of diff.	Below threshold?	Summary	Adjusted P Value
		WT Neo1 vs. sac1Δ	79.17	72.76 to 85.59	Yes	****	<0.0001
		WT Neo1 vs. sac1Δ/2μ	78.89	59.30 to 98.48	Yes	**	0.0022
		WT Neo1 vs. sac1Δ/2μNEO1	50.9	42.19 to 59.62	Yes	***	0.0001
		neo1-1 vs. sac1Δ	1.03	-13.73 to 15.79	No	ns	0.9739
		neo1-1 vs. sac1Δ/2μ	0.7501	-27.60 to 29.10	No	ns	0.9993
		sac1Δ vs. sac1Δ/2μ	-0.28	-23.31 to 22.75	No	ns	>0.9999
		sac1Δ vs. sac1Δ/2μNEO1	-28.27	-35.87 to -20.68	Yes	**	0.0031

## Sheet: Fig.5d
			GFP-SidCP4C-Binding(Avg.intensity)
			WT	neo1-1	sac1Δ	sac1Δ/NEO1
			88	280	333	125
			86	328	488	165
			78	296	391	105
			98	260	288	110
			75	288	392	147
			65	370	488	177
			68	301	471	101
			101	240	392	88
			98	275	322	191
			78	260	391	169
			89	288	333	164
			102	295	285	105
			91	235	279	110
			101	391	391	99
			104	401	344	172
			91	366	492	182
			81	291	401	133
			67	304	399	142
			88	288	226	110
			78	356	291	137
		Tukey's multiple comparisons test	Mean Diff.	95.00% CI of diff.	Below threshold?	Summary	Adjusted P Value
		WT vs. neo1-1	-219.3	-256.0 to -182.6	Yes	****	<0.0001
		WT vs. sac1Δ	-252.7	-289.3 to -216.0	Yes	****	<0.0001
		sac1Δ vs. sac1Δ/NEO1	211.2	174.5 to 247.9	Yes	****	<0.0001

## Sheet: Fig.5e
			Neomycin(μg/ml)	Wild Type			Neo1osh6Δ			neo1-1			neo1-1osh6Δ			Neo1 S221L			Neo1S221L osh6Δ			Neo1S452Q			Neo1S452Qosh6Δ
				n1	n2	n3	n1	n2	n3	n1	n2	n3	n1	n2	n3	n1	n2	n3	n1	n2	n3	n1	n2	n3	n1	n2	n3
			0	100	100	100	100	100	100	100	100	100	100	100	100	100	100	100	100	100	100	100	100	100	100	100	100
			50	97.3994	93.6601	98.8459	97.8801	96.8851	94.8619	58.3333	58.8353	59.7602	85.3145	87.2281	86.4835	79.9859	72.8318	76.0368	97.3994	90.6489	93.8776	81.4236	80.6489	83.8776	95.0262	96.9775	97.2471
			100	102.353	93.9869	100.815	96.1236	94.4192	96.9171	18.1187	25.6129	26.7448	70.0385	75.5011	71.4286	54.4554	49.7559	46.4899	82.3529	80.6438	75.3127	68.2269	60.6438	75.3127	81.3613	85.4341	84.0461
			200	93.4985	86.0131	89.6809	93.1557	88.5788	91.4579	16.5404	20.9677	22.4609	62.439	68.1663	69.3407	39.2503	36.9894	44.9298	83.4985	80.9924	76.3924	57.9849	59.4835	59.3865	81.1518	81.4469	89.5006
			300	92.0124	85.5556	89.8846	93.7614	84.2959	87.8613	20.7071	21.5161	23.4115	66.4698	61.3433	62.967	41.9378	37.5509	32.0593	72.0124	70.7506	69.9408	47.1624	37.96	36.3119	72.5262	77.2669	75.0832
			400	90.5263	106.899	92.8279	92.4894	96.5863	99.9334	21.0859	20.0645	21.4583	52.2978	54.698	57.9279	28.826	33.6977	24.9328	70.5263	71.8469	72.998	40.8567	32.0723	31.6038	65.6021	64.7218	62.1955
			500	89.5975	98.429	86.2705	92.55	95.6493	97.4684	19.8864	18.3052	20.3312	46.5212	47.8523	48.6036	26.3508	12.1363	13.8004	69.5975	55.0061	63.194	30.5072	20.9924	16.3924	63.4424	63.6805	60.6732
			1000	85.8824	95.3851	99.2849	86.7959	86.3922	88.1439	16.2879	15.2495	17.223	40.8126	41.3647	49.3694	18.2178	11.3556	12.8096	58.8824	50.5711	51.3651	23.3105	21.7506	20.9408	62.2513	62.8673	64.0883
			Tukey's multiple comparisons test	Mean Diff.	95.00% CI of diff.	Below threshold?	Summary	Adjusted P Value
			neo1-1 vs. neo1-1osh6Δ	-46.66	-50.26 to -43.06	Yes	****	<0.0001
			Neo1 S221L vs. Neo1S221L osh6Δ	-39.48	-45.22 to -33.74	Yes	****	<0.0001
			Neo1S452Q vs. Neo1S452Qosh6Δ	-41.07	-52.26 to -29.88	Yes	**	0.0029

## Sheet: Fig.5f
		Neomycin(μg/ml)	WT			neo1-1			neo1-1sec23-1			neo1-1sec12-4			neo1-1sec18-1			neo1-1sec14-1
			n1	n2	n3	n1	n2	n3	n1	n2	n3	n1	n2	n3	n1	n2	n3	n1	n2	n3
		0	100	100	100	100	100	100	100	100	100	100	100	100	100	100	100	100	100	100
		50	100.582	102.119	96.2343	74.9206	67.561	60.0218	100.853	100.935	100.372	98.9605	94.5922	93.4442	103.272	108.269	90.161	95.104	95.6433	91.756
		100	105.753	104.506	99.3985	39.9547	26.4745	24.3573	102.488	98.395	99.7845	87.526	83.7243	90.5769	96.7994	99.9959	93.4965	99.061	95.6596	94.3285
		200	100.84	98.495	101.233	26.4172	21.6408	22.5054	104.406	101.451	97.4961	68.5378	68.2495	66.2199	70.9104	72.3315	78.1359	100.537	94.1147	92.3943
		300	95.1519	97.239	102.599	32.9932	30.8204	30.5011	100	99.3334	99.3358	68.2606	65.3392	65.3392	51.9915	54.3186	55.492	102.415	86.4474	91.559
		400	95.7337	94.027	96.4017	32.9932	25.3849	35.31	95.8778	94.2056	98.4758	63.8947	76.9795	63.0769	54.5519	45.9615	54.2039	98.994	94.1593	92.6005
		500	91.5966	98.8343	95.3556	31.1791	30.2785	23.6298	94.172	84.0187	105.539	62.9938	73.4311	61.8846	38.4068	37.5	40.966	100.268	93.6147	93.4048
		1000	92.4822	90.3468	98.1757	19.8413	16.1186	16.3923	84.0085	88.0374	86.0223	33.5412	38.1525	35.0769	22.4751	31.7308	27.3703	87.5922	85.0442	84.2091
		Tukey's multiple comparisons test	Mean Diff.	95.00% CI of diff.	Below threshold?	Summary	Adjusted P Value
		neo1-1 vs. neo1-1sec23-1	-68.12	-72.79 to -63.44	Yes	****	<0.0001
		neo1-1 vs. neo1-1sec12-4	-34.87	-36.67 to -33.08	Yes	***	0.0004
		neo1-1 vs. neo1-1sec18-1	-20.34	-26.80 to -13.89	Yes	***	0.0009
		neo1-1 vs. neo1-1sec14-1	-68.16	-71.33 to -65.00	Yes	****	<0.0001
