# Supplementary material for: P4-ATPases control phosphoinositide membrane asymmetry and neomycin resistance
Source: Nat Cell Biol. 2025 Jul 11;27(7):1114–24. doi: 10.1038/s41556-025-01692-z (PMC12270916; doi:10.1038/s41556-025-01692-z)
Supplement: Supplementary file 10 — Statistical source data. [file 41556_2025_1692_MOESM10_ESM.xlsx]

## Sheet: Fig.6c
			Neo-TR Mean Fluroscence Intensity
		WT Neo1	Q193A	Q209G	S221L	R247L	S452Q	P456Q
		5	10	1	640	788	681	798
		8	8	3	780	787	633	770
		6	12	7	355	615	871	730				Dunnett's multiple comparisons test	Mean Diff.	95.00% CI of diff.	Below threshold?	Summary	Adjusted P Value
		6	8	10	679	770	866	880
		7	4	12	492	890	818	840				WT Neo1 vs. Q193A	0.25	-74.44 to 74.94	No	ns	>0.9999
		10	9	6	561	810	790	810				WT Neo1 vs. Q209G	-0.05	-74.74 to 74.64	No	ns	>0.9999
		12	2	4	310	768	710	809				WT Neo1 vs. S221L	-636.3	-711.0 to -561.6	Yes	****	<0.0001
		6	7	10	710	842	810	745				WT Neo1 vs. R247L	-742.1	-816.8 to -667.4	Yes	****	<0.0001
		4	10	13	654	656	790	890				WT Neo1 vs. S452Q	-776	-850.7 to -701.3	Yes	****	<0.0001
		7	12	12	820	688	910	688				WT Neo1 vs. P456Q	-784.9	-859.5 to -710.2	Yes	****	<0.0001
		10	6	8	688	896	987	787
		12	4	6	890	745	897	715
		6	3	8	450	788	785	870
		4	8	8	867	791	764	890
		8	13	8	633	712	599	1022
		10	8	21	592	744	610	923
		18	17	22	667	618	689	577
		20	13	9	694	542	729	538
		21	11	10	722	881	935	693
		8	18	11	710	699	834	910

## Sheet: Fig.6e
				Neo1-TR at PM (%)
			0	30	60	30
			50	65	81	53				Tukey's multiple comparisons test	Mean Diff.	95.00% CI of diff.	Below threshold?	Summary	Adjusted P Value
			45	68	80	53
			41	74	72	68				0 vs. 30	-18	-23.47 to -12.53	Yes	****	<0.0001
			58	65	72	61				0 vs. 60	-22.5	-27.97 to -17.03	Yes	****	<0.0001
			42	67	61	42				0 vs. 30	-8.1	-13.57 to -2.627	Yes	**	0.0014
			48	59	72	49
			58	68	64	44
			39	71	61	49
			50	75	59	62
			55	70	82	49
			51	64	71	64
			44	66	71	53
			50	62	69	66
			56	64	64	62
			33	68	66	51
			44	66	69	55
			51	53	62	53
			48	66	75	58
			49	56	73	63
			43	68	81	62

## Sheet: Fig.6g
			Fluroscence Intensity (AFU)
			Control SiRNA	ATP9A#1
			10.868	4147.02			Table Analyzed	HeLa
			18.539	3492.32
			10.312	2873.45			Column B	ATP9A#1
			42.09	3085.07			vs.	vs.
			64.145	3152.18			Column A	Control SiRNA
			17.488	2923.13
			58.296	2596.74			Unpaired t test
			43.442	3153.98			P value	<0.0001
			90.888	2975.3			P value summary	****
			98.109	4115.76			Significantly different (P < 0.05)?	Yes
			86.993	3185.11			One- or two-tailed P value?	Two-tailed
			44.868	2768.83			t, df	t=21.07, df=39
			67.268	4384.62
			26.458	2652.27			How big is the difference?
			71.754	3866.12			Mean of column A	56.41
			98.501	4514.23			Mean of column B	3581
			58.931	5186.78			Difference between means (B - A) ± SEM	3524 ± 167.3
			99.584	4790.24			95% confidence interval	3186 to 3863
			79.674	3494.42			R squared (eta squared)	0.9192
			39.924	4155.6
				3679.02			F test to compare variances
							F, DFn, Dfd	613.3, 20, 19
							P value	<0.0001
							P value summary	****
							Significantly different (P < 0.05)?	Yes
							Data analyzed
							Sample size, column A	20
							Sample size, column B	21

## Sheet: Fig.6i
Fig6i
			Fluroscence Intensity (AFU)
			Control SiRNA	ATP9A#1
			5084.42	6656.44				Table Analyzed	HEK293
			4103.19	6983.1
			4838.28	9391.58				Column B	ATP9A#1
			5674.17	8930.63				vs.	vs.
			4535.31	8806.06				Column A	Control SiRNA
			3707.4	7254.81
			3017.61	7522.97				Unpaired t test
			3381.72	6913.63				P value	<0.0001
			3693.65	7687.21				P value summary	****
			3223.8	8967.03				Significantly different (P < 0.05)?	Yes
			3715.74	7208.47				One- or two-tailed P value?	Two-tailed
			4445.9	8298.91				t, df	t=11.42, df=40
			5038.08	7488.31
			4508.42	6599.06				How big is the difference?
			5764.35	10499.9				Mean of column A	4403
			5309.79	11048.1				Mean of column B	8363
			3848.36	10400.6				Difference between means (B - A) ± SEM	3960 ± 346.8
			4680.16	8095.5				95% confidence interval	3259 to 4661
			4172.66	10098.9				R squared (eta squared)	0.7652
			5131.17	9560.81
			4595.05	7213.82				F test to compare variances
								F, DFn, Dfd	3.112, 20, 20
								P value	0.0145
								P value summary	*
								Significantly different (P < 0.05)?	Yes
								Data analyzed
								Sample size, column A	21
								Sample size, column B	21
