# Supplementary material for: P4-ATPases control phosphoinositide membrane asymmetry and neomycin resistance
Source: Nat Cell Biol. 2025 Jul 11;27(7):1114–24. doi: 10.1038/s41556-025-01692-z (PMC12270916; doi:10.1038/s41556-025-01692-z)
Supplement: Supplementary file 11 — Statistical source data. [file 41556_2025_1692_MOESM11_ESM.xlsx]

## Sheet: ED_Fig2b
	GFPSidCP4C-Binding(Avg.intensity)
	Arbitrary unit
			Wild Type	neo1-1	dnf1,2Δ	drs2Δ	dnf3Δ	dop1-1	mon2Δ
			88	371	68	66	99	442	383
			86	421	61	91	44	308	251					Dunnett's multiple comparisons test	Mean Diff.	95.00% CI of diff.	Below threshold?	Summary	Adjusted P Value
			78	296	93	77	88	391	241
			98	260	70	52	71	255	396					Wild Type vs. neo1-1	-230.6	-267.2 to -193.9	Yes	****	<0.0001
			75	488	49	59	68	194	408					Wild Type vs. dnf1,2Δ	2.8	-34.12 to 39.72	No	ns	>0.9999
			65	370	79	91	110	301	485					Wild Type vs. drs2Δ	-1.45	-38.37 to 35.47	No	ns	>0.9999
			68	301	74	65	72	442	399					Wild Type vs. dnf3Δ	0.7	-36.22 to 37.62	No	ns	>0.9999
			101	240	69	68	96	357	236					Wild Type vs. dop1-1	-266	-302.6 to -229.4	Yes	****	<0.0001
			98	275	71	68	110	333	388					Wild Type vs. mon2Δ	-294.2	-330.8 to -257.6	Yes	****	<0.0001
			78	260	64	99	55	255	341
			89	288	88	109	63	241	326
			102	295	82	55	69	504	293
			91	235	99	87	105	377	183
			101	391	63	82	71	384	478
			104	401	51	90	64	363	471
			91	366	63	49	57	389	516
			81	291	82	53	103	176	399
			67	304	71	59	89	439	357
			88	288	51	108	102	367	397
			78	356	66	94	105	326	399

## Sheet: ED_Fig2d
			WT Neo1					Neo1 S221L
				% cell population					% cell population
	n=1	Total Cell counts	20			n=1	Total Cell counts	20
		GFP-SidCP4C	1	5			GFP-SidCP4C	14	70
		PI	3	15			PI	5	25
		GFP-SidCP4C+PI	0	0			GFP-SidCP4C+PI	1	5
	n=2	Total Cell counts	20			n=2	Total Cell counts	20
		GFP-SidCP4C	2	10			GFP-SidCP4C	11	55
		PI	4	20			PI	4	20
		GFP-SidCP4C+PI	1	5			GFP-SidCP4C+PI	2	10
	n=3	Total Cell counts	20			n=3	Total Cell counts	20
		GFP-SidCP4C	0	0			GFP-SidCP4C	12	60
		PI	3	15			PI	4	20
		GFP-SidCP4C+PI	1	5			GFP-SidCP4C+PI	1	5
		Šídák's multiple comparisons test	Mean Diff.	95.00% CI of diff.	Below threshold?	Summary	Adjusted P Value
		WT Neo1 - Neo1 S221L
		GFP-SidCP4C	-56.67	-66.64 to -46.69	Yes	****	<0.0001
		PI	-5	-14.97 to 4.974	No	ns	0.4689
		GFP-SidCP4C+PI	-3.333	-13.31 to 6.641	No	ns	0.7533
