# Supplementary material for: P4-ATPases control phosphoinositide membrane asymmetry and neomycin resistance
Source: Nat Cell Biol. 2025 Jul 11;27(7):1114–24. doi: 10.1038/s41556-025-01692-z (PMC12270916; doi:10.1038/s41556-025-01692-z)
Supplement: Supplementary file 12 — Statistical source data. [file 41556_2025_1692_MOESM12_ESM.xlsx]

## Sheet: Extended Data Fig. 3c
				Neomycin (µg/ml)	WT Neo1			NEO1mss4-102			neo1S221L			neo1S221Lmss4-102			neo1S452Q			neo1S452Qmss4-102
					n1	n2	n3	n1	n2	n3	n1	n2	n3	n1	n2	n3	n1	n2	n3	n1	n2	n3
				0	100	100	100	100	100	100	100	100	100	100	100	100	100	100	100	100	100	100
				50	100.582	106.653	101.905	100.853	102.124	93.0979	54.9206	56.672	60.9132	49.9859	57.0859	49.935	78.7836	88.6061	76.9595	78.4236	79.4715	75.3416
				100	105.753	107.594	98.2222	102.488	95.7516	98.9727	55.9547	42.7577	44.4451	44.4554	34.3836	45.5787	41.5842	50.303	57.027	44.2269	43.916	42.0497
				200	100.84	110.148	96.7619	104.406	95.5719	96.2921	26.4172	36.7336	34.7551	39.2503	34.259	33.459	33.4088	43.8788	48.3784	37.9849	38.5637	40.6211
				300	95.1519	104.167	97.7143	100	94.1667	97.7528	32.9932	17.403	16.243	31.9378	26.1893	24.5514	33.7624	37.5758	41.7568	37.1624	38.3929	38.2019
				400	95.7337	103.763	95.8095	95.8778	94.1667	92.6148	32.9932	18.8086	17.359	28.826	16.1893	22.2107	25.8133	34.6667	31.7568	30.8568	30.5962	34.3633
				500	91.5966	100.538	95.6825	94.172	92.9902	97.0947	31.1791	19.4779	17.049	16.3508	17.2478	20.4421	26.4498	31.697	31.8243	30.5072	28.664	30.3075
				1000	82.4822	98.1855	93.3968	84.0085	97.2712	91.4703	19.8413	14.5248	14.1351	18.2178	14.6326	21.5527	21.0042	19.2121	22.5	23.3105	24.2954	26.0559
				Tukey's multiple comparisons test	Mean Diff.	95.00% CI of diff.	Below threshold?	Summary	Adjusted P Value
				neo1S221L vs. neo1S221Lmss4-102	-1.967	-24.95 to 21.02	No	ns	0.9629
				neo1S452Q vs. neo1S452Qmss4-102	-3.648	-10.31 to 3.014	No	ns	0.1536
