# Supplementary material for: P4-ATPases control phosphoinositide membrane asymmetry and neomycin resistance
Source: Nat Cell Biol. 2025 Jul 11;27(7):1114–24. doi: 10.1038/s41556-025-01692-z (PMC12270916; doi:10.1038/s41556-025-01692-z)
Supplement: Supplementary file 14 — Statistical source data. [file 41556_2025_1692_MOESM14_ESM.xlsx]

## Sheet: Extended Data Fig. 8c
			Neomycin (μg/ml)	Wild Type			neo1-1			Neo1osh1Δ			neo1-1osh1Δ			Neo1osh2Δ			neo1-1osh2Δ			Neo1osh3Δ			neo1-1osh3Δ			Neo1osh4Δ			neo1-1osh4Δ			Neo1osh5Δ			neo1-1osh5Δ			Neo1osh6Δ			neo1-1osh6Δ			Neo1osh7Δ			neo1-1osh7Δ
				n1	n2	n3	n1	n2	n3	n1	n2	n3	n1	n2	n3	n1	n2	n3	n1	n2	n3	n1	n2	n3	n1	n2	n3	n1	n2	n3	n1	n2	n3	n1	n2	n3	n1	n2	n3	n1	n2	n3	n1	n2	n3	n1	n2	n3	n1
			0	100	100	100	100	100	100	100	100	100	100	100	100	100	100	100	100	100	100	100	100	100	100	100	100	100	100	100	100	100	100	100	100	100	100	100	100	100	100	100	100	100	100	100	100	100	100
			50	97.3994	93.6601	98.8459	58.3333	58.8353	59.7602	101.989	101.989	114.474	61.9859	57.1798	52.5551	101.989	97.7778	100.068	59.9859	68.9531	52.8721	101.905	107.995	102.612	48.0652	52.9677	51.0955	101.989	103.321	96.0579	50.0652	54.1631	48.4743	101.989	101.745	100.067	50.0652	50.1871	44.7793	97.8801	96.8851	94.8619	85.3145	87.2281	86.4835	101.989	99.2157	100.271	60.0652
			100	102.353	93.9869	100.815	18.1187	25.6129	26.7448	105.824	105.824	102.924	34.4554	31.6559	29.4552	105.824	98.8889	96.6847	24.4554	26.5704	25.407	98.2222	105.651	101.94	30.0326	25.871	31.3649	105.824	98.6215	95.4385	30.0326	31.2353	31.1928	105.824	101.477	98.9953	28.0326	23.9138	24.7489	96.1236	94.4192	96.9171	70.0385	75.5011	71.4286	105.824	101.373	94.9932	29.0326
			200	93.4985	86.0131	89.6809	16.5404	20.9677	22.4609	98.0824	98.0824	105.19	29.2504	27.6067	27.4968	95.0824	111.111	98.5792	29.2504	25.4152	20.9302	106.762	99.3797	98.0896	17.329	21.4839	27.4249	99.0824	98.4712	94.8866	27.329	23.1776	21.9834	98.0824	92.8188	94.1058	17.329	21.3995	25.1903	93.1557	88.5788	91.4579	62.439	68.1663	69.3407	98.0824	89.3464	95.9405	27.329
			300	92.0124	85.5556	89.8846	20.7071	21.5161	23.4115	108.097	108.097	100.439	21.9378	28.9004	35.2789	108.097	103.333	94.249	41.9378	25.1986	24.9031	94.7143	102.688	95.6716	20.5212	27.1613	24.4222	102.097	95.8396	98.6806	20.5212	16.8904	17.2677	99.0966	93.6242	94.8426	20.5212	23.0268	25.5708	93.7614	84.2959	87.8613	66.4698	61.3433	62.967	98.0966	92.7451	95.8728	21.5212
			400	90.5263	106.899	92.8279	21.0859	20.0645	21.4583	97.7983	97.7983	101.901	28.826	24.5925	28.0026	98.7983	93.3333	102.909	28.826	24.2599	27.1318	93.8095	98.0014	94.4478	21.4984	22.0645	17.5068	97.7983	90.7644	94.4167	21.4984	18.1521	20.8183	97.7983	95.7047	92.6323	21.4984	26.1188	17.7778	92.4894	96.5863	99.9334	52.2978	54.698	57.9279	94.7983	94.4444	95.6698	20.4984
			500	89.5975	98.429	86.2705	19.8864	18.3052	20.3312	98.7926	98.7926	99.9269	26.3508	27.5679	19.1699	91.7926	105.556	96.6171	26.3508	23.5379	28.2946	95.6825	95.4514	90.5224	22.0847	17.1935	15.0473	94.7926	90.5764	90.2333	22.0847	16.2574	15.2885	98.7926	96.0403	92.2974	22.0847	26.3629	18.4627	92.55	95.6493	97.4684	46.5212	47.8523	48.6036	98.7926	95.4248	95.1286	22.0847
			1000	85.8824	95.3851	99.2849	16.2879	15.2495	17.223	97.3011	97.3011	96.4181	22.48	17.5162	14.6433	93.3011	96.6667	89.4452	18.2178	16.9675	20.2519	92.3968	88.6975	93.8806	18.9577	16.2258	15.9399	91.3011	93.5965	96.8785	18.9577	16.2005	19.889	97.3011	91.0067	95.7334	14.9576	22.8641	12.6027	96.7959	96.3922	97.1439	40.8126	41.3647	49.3694	91.3011	92.1569	92.2192	14.9576
[truncated: 2 more columns]
