# Supplementary material for: P4-ATPases control phosphoinositide membrane asymmetry and neomycin resistance
Source: Nat Cell Biol. 2025 Jul 11;27(7):1114–24. doi: 10.1038/s41556-025-01692-z (PMC12270916; doi:10.1038/s41556-025-01692-z)
Supplement: Supplementary file 15 — Statistical source data. [file 41556_2025_1692_MOESM15_ESM.xlsx]

## Sheet: Extended Data Fig. 9b
			Manders Coeffecient		(Neo-TR & Sec7GFP)
											Manders Coeffecient		(Neo-TR & iGFPTlg1)
			WT Neo1	Neo1S221L	Neo1S452Q	Neo1R247L	Neo1P456A				WT Neo1	S221L	S452Q	R247L	P456A
			WT Neo1	S221L	S452Q	R247L	P456A				0.054	0.354	0.386	0.452	0.446
			0.054	0.254	0.202	0.348	0.386				0.084	0.384	0.386	0.452	0.446
			0.084	0.284	0.212	0.362	0.386				0.0224	0.3224	0.395	0.452	0.45
			0.0224	0.224	0.242	0.2457	0.254				0.0254	0.4233	0.4628	0.452	0.446
			0.0254	0.254	0.27	0.257	0.273				0.073	0.3273	0.3628	0.564	0.446
			0.073	0.273	0.272	0.3419	0.273				0.04758	0.4722	0.4628	0.527	0.489
			0.1273	0.273	0.278	0.282	0.253				0.0477	0.4253	0.4207	0.527	0.468
			0.1253	0.253	0.27	0.313	0.233				0.08233	0.433	0.607	0.527	0.412
			0.08233	0.233	0.284	0.306	0.283				0.083	0.4833	0.489	0.509	0.468
			0.083	0.283	0.284	0.39	0.223				0.0723	0.4534	0.434	0.509	0.529
			0.0723	0.223	0.226	0.227	0.3434				0.0223	0.4223	0.434	0.509	0.529
			0.0223	0.223	0.216	0.286	0.3434				0.0823	0.4323	0.434	0.428	0.444
			0.0823	0.223	0.216	0.286	0.32434				0.0202	0.4429	0.434	0.489	0.529
			0.0202	0.302	0.35	0.277	0.334				0.0602	0.4811	0.556	0.434	0.388
			0.0602	0.302	0.35	0.264	0.2556				0.03192	0.4329	0.556	0.434	0.2556
			0.03192	0.3192	0.326	0.254	0.2556				0.05192	0.42192	0.504	0.434	0.304
			0.05192	0.2192	0.35	0.273	0.304				0.0492	0.292	0.504	0.3683	0.304
			0.0492	0.292	0.333	0.273	0.304				0.092	0.3792	0.41	0.3683	0.4938
			0.092	0.292	0.35	0.253	0.31				0.092	0.43029	0.41	0.664	0.31
			0.092	0.3029	0.242	0.233	0.31				0.089	0.4289	0.41	0.542	0.21
			0.089	0.289	0.242	0.234	0.21

## Sheet: Extended Data Fig. 9d
				%Neo-TR at PM
				neo1 S221L	neo1S221Lsla2Δ
				55	73
				43	85
				52	73
				51	58			Table Analyzed	Sla2 mutants
				39	74
				48	69			Column B	neo1S221Lsla2Δ
				59	76			vs.	vs.
				59	72			Column A	neo1 S221L
				37	69.8
				52	70.922			Unpaired t test
				44	70.7143			P value	<0.0001
				49	59.542			P value summary	****
				48	68.0851			Significantly different (P < 0.05)?	Yes
				44	78			One- or two-tailed P value?	Two-tailed
				41	74.0909			t, df	t=9.773, df=38
				39	70.9091
				53	78			How big is the difference?
				59	84			Mean of column A	49.35
				54	70.8642			Mean of column B	71.72
				61	59.4118			Difference between means (B - A) ± SEM	22.37 ± 2.289
								95% confidence interval	17.73 to 27.00
								R squared (eta squared)	0.7154
								F test to compare variances
								F, DFn, Dfd	1.087, 19, 19
								P value	0.8582
								P value summary	ns
								Significantly different (P < 0.05)?	No
								Data analyzed
								Sample size, column A	20
								Sample size, column B	20

## Sheet: Extended Data Fig. 9e
					Neomycin(μg/ml)	WT Neo1			neo1S221L			neo1S221Lsla2Δ
						n1	n2	n3	n1	n2	n3	n1	n2	n3
					0	100	100	100	100	100	100	100	100	100
					100	104.439	108.608	109.339	74.8192	79.9865	78.1633	73.9113	70.0241	71.4208
					200	103.968	101.009	104.09	21.8277	29.8174	20.49	24.133	21.071	22.0974
					300	98.0498	102.488	107.089	16.7653	22.5828	24.6258	19.3481	23.5475	29.594
					400	100.807	98.3188	107.635	20.3156	22.2448	22.9932	17.0665	24.2838	18.8498
					500	101.816	99.462	102.249	20.7101	22.38	26.1225	17.588	20.079	21.3004
					1000	96.9065	97.9153	100.477	19.6581	20.1487	21.4286	14.6545	18.5944	16.6847
					Tukey's multiple comparisons test	Mean Diff.	95.00% CI of diff.	Below threshold?	Summary	Adjusted P Value
					WT Neo1 vs. neo1S221L	78.02	74.87 to 81.17	Yes	****	<0.0001
					WT Neo1 vs. neo1S221Lsla2Δ	81.79	74.06 to 89.51	Yes	****	<0.0001
					neo1S221L vs. neo1S221Lsla2Δ	3.767	-2.766 to 10.30	No	ns	0.1366
